# Supplementary material for: Supervised mutational signatures for obesity and other tissue-specific etiological factors in cancer
Source: eLife. 2021 Jan 25;10:e61082. doi: 10.7554/eLife.61082 (PMC7872524; doi:10.7554/eLife.61082)
Supplement: Supplementary file 2. — The set of n predictive features forming the supervised signature (SuperSig) are listed for each tissue type and for each etiological exposure. Two values are associated to each one of these predictive features: (1) the difference in mean counts (age) or rates (all other exposures) between the exposed and unexposed cohorts, and (2) the beta (β) coefficient for that feature as estimated by logistic regression. See Figure 4—figure supplements 1–67. [file elife-61082-supp2.zip]

Archive with 1 entries (1 files):
- Table_S2.csv
