# Supplementary material for: Supervised mutational signatures for obesity and other tissue-specific etiological factors in cancer
Source: eLife. 2021 Jan 25;10:e61082. doi: 10.7554/eLife.61082 (PMC7872524; doi:10.7554/eLife.61082)
Supplement: Supplementary file 2. — The set of n predictive features forming the supervised signature (SuperSig) are listed for each tissue type and for each etiological exposure. Two values are associated to each one of these predictive features: (1) the difference in mean counts (age) or rates (all other exposures) between the exposed and unexposed cohorts, and (2) the beta (β) coefficient for that feature as estimated by logistic regression. See Figure 4—figure supplements 1–67. [file elife-61082-supp2.zip › Table_S2.csv]

tissue	factor	labels_iupac	differences	betas
LAML	Age	[C>A]G	0.8333333333333334	1.024664561703432
LAML	Age	[C>A]H	2.5	0.21459476533516902
BLCA	Age	V[C>T]G	1.900510204081633	0.16668636848720367
BLCA	Age	V[C>T]H	5.628401360544219	0.01595240739066909
LUAD	Age	[C>A]H	4.166666666666666	0.022201521800724225
LUAD	Age	[C>A]G	1.6666666666666667	0.0654412184543325
LGG	Age	[C>T]H	5.466666666666667	0.382977613283576
LGG	Age	A[C>T]G	2.2222222222222223	0.49070632872855635
HNSCC	Age	V[C>T]H	6.061128091136428	0.10093348293072954
HNSCC	Age	T[C>G]T	6.576271186440678	0.1970056595252582
HNSCC	Age	T>A	2.5569109605085822	-0.005272708727456878
HNSCC	Age	T>G	2.5569109605085822	-0.005272708727456878
HNSCC	Age	V[C>G]	1.9538991405024722	-0.005272708727456878
HNSCC	Age	[T>C]B	2.155423752629292	-0.005272708727456878
HNSCC	Age	B[T>C]A	0.2964439605106998	-0.005272708727456878
HNSCC	Age	T[C>T]Y	5.194776326757432	-0.05500251738175595
HNSCC	Age	T[C>G]A	5.259238677410392	-0.08441499391149412
HNSCC	Age	V[C>T]G	3.093081411503195	0.13944311996251696
KIRC	Age	V[C>T]H	4.134710145055376	0.1436217479499569
KIRC	Age	T[C>T]Y	1.0032665498598787	0.1436217479499569
KIRC	Age	C>G	2.748729887838162	0.04783221307554224
KIRC	Age	T>A	2.684451174439367	0.04783221307554224
KIRC	Age	T>G	2.684451174439367	0.04783221307554224
KIRC	Age	B[T>C]B	1.8005351361644597	0.04783221307554224
KIRC	Age	V[C>T]G	1.0754766949152543	0.602779121695958
KIRP	Age	V[C>T]H	3.846153846153846	0.15341660568720628
KIRP	Age	C>G	3.108684142787473	0.040684607469267026
KIRP	Age	T>A	3.0359879430096286	0.040684607469267026
KIRP	Age	T>G	3.0359879430096286	0.040684607469267026
KIRP	Age	B[T>C]B	2.0363205024588042	0.040684607469267026
KIRP	Age	K[T>C]A	0.2502559359709333	0.040684607469267026
KICH	Age	C>G	1.2067033062222505	0.30283969763469776
KICH	Age	T>A	1.1784846964849938	0.30283969763469776
KICH	Age	T>G	1.1784846964849938	0.30283969763469776
KICH	Age	T>C	1.1784846964849938	0.30283969763469776
KICH	Age	B[C>A]	0.9637249572639452	0.30283969763469776
KICH	Age	[C>T]G	1.3529411764705883	0.8411407548261209
LIHC	Age	[C>T]H	7.5899014778325125	0.08480856414413153
LIHC	Age	A[T>C]B	1.75	0.15124374319336098
STAD	Age	A[C>T]G	1.5025839793281657	0.2637214582934689
STAD	Age	V[C>T]H	3.5583979328165363	-0.005674197230564183
STAD	Age	T[C>A]T	0.7808785529715763	0.14218719763624438
STAD	Age	M[C>A]A	1.0883720930232559	0.0590928640862193
THCA	Age	T>G	0.5542572115247528	0.21121189977136282
THCA	Age	[C>G]V	0.39860630603099595	0.21121189977136282
THCA	Age	[T>A]H	0.38337909348228283	0.21121189977136282
THCA	Age	B[T>C]	0.43601518529299244	0.21121189977136282
THCA	Age	V[C>G]T	0.12241402281210528	0.21121189977136282
THCA	Age	H[T>A]G	0.13219892915619014	0.21121189977136282
THCA	Age	M[C>T]H	0.7078231292517007	0.4007275021654489
THCA	Age	D[C>A]H	0.49149659863945583	0.16327246662696318
UVM	Age	[C>T]H	1.6	0.3003857256744097
SKCM	Age	C[C>A]H	5.439024390243902	0.025955807754788104
ACC	Age	C>A	4.5547826086956515	0.17812439988096845
ACC	Age	V[C>T]H	1.9460869565217394	0.15799176678607676
CHOL	Age	C>G	1.6833702092202265	0.1620149494931394
CHOL	Age	T>A	1.6440048020547962	0.1620149494931394
CHOL	Age	T>G	1.6440048020547962	0.1620149494931394
CHOL	Age	T>C	1.6440048020547962	0.1620149494931394
CHOL	Age	V[C>T]G	0.4615384615384617	-0.1326724007955494
GBM	Age	C>G	1.3223994618831914	0.06351717738091954
GBM	Age	T>A	1.2914753116474023	0.06351717738091954
GBM	Age	T>G	1.2914753116474023	0.06351717738091954
GBM	Age	T>C	1.2914753116474023	0.06351717738091954
GBM	Age	[C>T]H	2.723809523809525	0.0480000990973163
CESC	Age	V[C>T]G	4.407751937984496	0.14364298190844949
CESC	Age	V[C>T]H	5.721447028423773	0.04391270526631001
CESC	Age	T>A	2.4536896247571316	0.03434526392996565
CESC	Age	T>G	2.4536896247571316	0.03434526392996565
CESC	Age	T>C	2.4536896247571316	0.03434526392996565
CESC	Age	V[C>A]	1.8750211184198573	0.03434526392996565
CESC	Age	V[C>G]	1.8750211184198573	0.03434526392996565
CESC	Age	T[C>T]G	1.7338501291989665	0.06804012753204645
COAD	Age	[C>T]H	4.58064516129032	0.00863857848366048
COAD	Age	G[C>T]G	1.983870967741935	0.15641897595116583
COAD	Age	T[C>G]T	0.9193548387096773	0.20038542383150135
PCPG	Age	C>A	0.5843897073574897	0.2578815296745896
PCPG	Age	C>G	0.5843897073574897	0.2578815296745896
PCPG	Age	T>A	0.5707238252791378	0.2578815296745896
PCPG	Age	T>G	0.5707238252791378	0.2578815296745896
PCPG	Age	B[T>C]B	0.3828001456110984	0.2578815296745896
PCPG	Age	[C>T]H	0.9681122448979593	0.15331293750409627
PCPG	Age	B[T>C]A	0.2623299319727891	0.7646372073701232
PAAD	Age	B[C>T]G	2.326315789473684	0.20459708524973433
PAAD	Age	A[C>T]G	0.785964912280702	0.1118146631405804
PRAD	Age	C>G	0.6290817535037098	0.07740665922473551
PRAD	Age	T>A	0.614370753373508	0.07740665922473551
PRAD	Age	T>G	0.614370753373508	0.07740665922473551
PRAD	Age	Y[T>C]B	0.30884340641594116	0.07740665922473551
PRAD	Age	V[C>A]W	0.6338126092177735	0.08820921036929745
PRAD	Age	S[C>A]C	0.22468201443814062	0.08820921036929745
PRAD	Age	Y[C>T]G	0.49354838709677407	0.22031651513922332
ESCSQ	Age	V[C>T]G	1.1866096866096862	0.0790088041845531
ESCAD	Age	T[C>T]G	1.3684210526315788	0.19256504879933645
ESCAD	Age	C[T>C]V	3.2105263157894743	0.10525445396686058
UCEC	Age	T[C>G]T	13.181818181818182	0.7507035882610243
UCEC	Age	T[C>G]S	3.545454545454545	-0.4566457762469223
UCS	Age	T>A	0.5424685947146697	0.01656476547909622
UCS	Age	T>G	0.5424685947146697	0.01656476547909622
UCS	Age	T>C	0.5424685947146697	0.01656476547909622
UCS	Age	V[C>A]	0.4145349358398276	0.01656476547909622
UCS	Age	V[C>G]H	0.3665560120423073	0.01656476547909622
BRCA	Age	S[C>T]G	0.7583834099210558	0.2606877457859888
SARC	Age	V[C>T]H	3.279199711607787	0.1627410620845277
SARC	Age	T>A	1.8527578409681236	0.057575162680289296
SARC	Age	T>G	1.8527578409681236	0.057575162680289296
SARC	Age	T>C	1.8527578409681236	0.057575162680289296
SARC	Age	[C>G]V	1.332451691384597	0.057575162680289296
SARC	Age	V[C>G]T	0.40920268765767764	0.057575162680289296
SARC	Age	M[C>T]G	1.3554434030281182	0.3928922120310248
TGCT	Age	T>A	0.3448717459408404	0.10391974432301447
TGCT	Age	T>G	0.3448717459408404	0.10391974432301447
TGCT	Age	T>C	0.3448717459408404	0.10391974432301447
TGCT	Age	[C>G]H	0.31521852681393436	0.10391974432301447
TGCT	Age	B[C>G]G	0.030429393258282034	0.10391974432301447
THYM	Age	H[C>T]H	1.4504504504504503	0.44300004343170885
THYM	Age	C>G	0.6793007405531181	0.11742339870904649
THYM	Age	T>C	0.6634153755316956	0.11742339870904649
THYM	Age	[T>A]V	0.480882627297708	0.11742339870904649
THYM	Age	[T>G]D	0.4912342046953356	0.11742339870904649
THYM	Age	D[T>A]T	0.12991297404015004	0.11742339870904649
THYM	Age	V[T>G]C	0.1207426433705584	0.11742339870904649
OV	Age	H[C>T]G	1.778897136797455	0.36319115624193604
OV	Age	H[C>A]G	0.6956521739130435	0.28281414965068946
BLCA	Smoking	V[C>T]H	0.0023810024291405557	3.017272466414136
BLCA	Smoking	T>A	0.001421788456944788	0.17602810628098395
BLCA	Smoking	T>G	0.001421788456944788	0.17602810628098395
BLCA	Smoking	V[C>G]	0.0010864794617049135	0.17602810628098395
BLCA	Smoking	[T>C]B	0.0011985386502091533	0.17602810628098395
BLCA	Smoking	V[C>A]H	9.607286243355568e-4	0.17602810628098395
BLCA	Smoking	B[T>C]A	1.6483976473755462e-4	0.17602810628098395
BLCA	Smoking	A[T>C]A	2.3850781314774784e-4	8.290149895020535
LUAD	Smoking	D[C>A]W	0.013023961793960462	6.026730712977816
LUAD	Smoking	R[C>A]C	0.005054188787832994	16.29027620714752
LUAD	Smoking	D[C>A]G	0.004088219751538203	12.046855904815592
HNSCC	Smoking	T>A	0.0020733980195032893	3.5960215887905886
HNSCC	Smoking	T>G	0.0020733980195032893	3.5960215887905886
HNSCC	Smoking	V[C>G]	0.0015844159889796083	3.5960215887905886
HNSCC	Smoking	[T>C]B	0.001747832211960563	3.5960215887905886
HNSCC	Smoking	B[T>C]A	2.4038628255335892e-4	3.5960215887905886
HNSCC	Smoking	A[T>C]A	4.5390487417946914e-4	34.320878429742066
HNSCC	Smoking	V[C>T]W	0.0031444144425265426	0.20354568915680113
KIRP	Smoking	C[C>A]G	0.003853440769713982	1.7733486022903182
KIRP	Smoking	V[C>T]H	0.0013063506632014499	12.463386917913802
PAAD	Smoking	T[C>T]H	2.604968311558355e-4	7.682566351617908
ESCSQ	Smoking	T>A	3.080916607639671e-4	1.3267860495772534
ESCSQ	Smoking	T>G	3.080916607639671e-4	1.3267860495772534
ESCSQ	Smoking	B[T>C]	2.4236516866542866e-4	1.3267860495772534
ESCSQ	Smoking	V[C>G]V	1.6738698073437e-4	1.3267860495772534
ESCAD	Smoking	C[T>G]T	0.0017906633439029734	2.0951637401080445
ESCAD	Smoking	T[C>A]T	1.4756458497812463e-4	6.975493722206093
CESC	Smoking	T[C>T]G	-7.372327085074675e-4	-4.723409476523955
UCEC	POLe Mutation	G[T>C]A	0.018970166194710765	8627.518999874266
STAD	POLe Mutation	G[C>T]H	0.03475275626685546	40.6898662487326
COAD	POLe Mutation	V[C>A]T	0.04742102892099086	89.13728507005665
BRCA	POLe Mutation	T[C>G]A	5.445788537766956e-4	6.888754688430222
UCEC	MSI	C[C>T]G	0.005819841661017721	95.33509071093918
STAD	MSI	G[C>T]G	0.013940773238138849	667.9201019572142
COAD	MSI	Y[C>T]G	0.012742206839336426	20.75746133586554
BRCA	BRCA1/2 Mutation	T[C>A]Y	0.002711464923913721	14.945465224471087
BRCA	BRCA1/2 Mutation	V[C>T]H	0.0065843463673427895	6.290085834516519
OV	BRCA1/2 Mutation	G[C>A]W	7.965246830172544e-4	5.0334604803575855
OV	BRCA1/2 Mutation	T[C>A]C	5.838708665240384e-4	23.116195909083963
OV	BRCA1/2 Mutation	[T>A]H	0.0017359222555621326	-3.0139690594248068
OV	BRCA1/2 Mutation	[T>G]H	0.0017359222555621326	-3.0139690594248068
OV	BRCA1/2 Mutation	[T>C]D	0.0018583018702093856	-3.0139690594248068
OV	BRCA1/2 Mutation	D[T>A]G	4.966794938656995e-4	-3.0139690594248068
OV	BRCA1/2 Mutation	H[T>G]G	5.985904479017123e-4	-3.0139690594248068
OV	BRCA1/2 Mutation	H[C>A]W	0.001812486258834397	6.43338550829145
OV	BRCA1/2 Mutation	A[C>A]C	5.137730844070429e-4	16.851000785326285
OV	BRCA1/2 Mutation	H[C>T]W	0.0021048995496702693	0.06588169717138595
OV	BRCA1/2 Mutation	M[C>T]C	6.434429160751135e-4	0.06588169717138595
OV	BRCA1/2 Mutation	G[C>A]C	3.4481753066646913e-4	-3.8185945318205095
OV	BRCA1/2 Mutation	G[C>T]C	4.116241155983387e-4	29.644347892913103
OV	BRCA1/2 Mutation	G[T>G]G	4.2241298466325636e-4	24.242448432460197
OV	BRCA1/2 Mutation	C[T>A]G	5.864014727059861e-4	5.605424540209
SKCM	UV	T[C>T]C	0.062499374042788866	521.993041942355
SKCM	UV	C[C>T]C	0.022932019237800517	989.8714980365552
SKCM	UV	C[C>T]W	0.03472765121214354	186.692266598584
SKCM	UV	T[C>T]W	0.04479085915122937	-48.60446576347641
SKCM	UV	R[C>T]C	0.01227299147027836	2330.529313788058
SKCM	UV	T[C>T]G	0.011150998547672123	184.21381916566963
SKCM	UV	R[C>T]W	0.005958886430644388	-1572.4596366082062
SKCM	UV	C[C>T]G	0.0022870894448311905	5670.894569783709
SKCM	UV	G[T>C]T	0.0021785713973801195	7421.630639039405
SKCM	UV	C>G	0.004527550025010832	-944.5483888342795
SKCM	UV	T>A	0.004421673819515331	-944.5483888342795
SKCM	UV	T>G	0.004421673819515331	-944.5483888342795
SKCM	UV	[T>C]V	0.0032050902071389165	-944.5483888342795
SKCM	UV	H[T>C]T	0.001001909409926866	-944.5483888342795
SKCM	UV	D[C>A]	0.007107187541842904	-663.9345221909058
SKCM	UV	C[C>A]Y	0.012769152820189315	2090.7827382227897
UCEC	POLD Mutation	C[C>A]T	0.016226219483435965	152.32726495800483
STAD	POLD Mutation	G[T>C]G	0.005202112111712372	597.536828561072
GBM	MGMT Methylated	H[C>T]H	0.0011945998649396088	14.273060737400645
LGG	MGMT Methylated	[C>T]H	0.0012771724894001762	8.045984817333258
LGG	MGMT Methylated	C>A	1.389584421175831e-4	0.737043855722543
LGG	MGMT Methylated	C>G	1.389584421175831e-4	0.737043855722543
LGG	MGMT Methylated	T>A	1.357089158855807e-4	0.737043855722543
LGG	MGMT Methylated	T>G	1.357089158855807e-4	0.737043855722543
LGG	MGMT Methylated	T>C	1.357089158855807e-4	0.737043855722543
LGG	IDH Methylated	Y[C>T]G	1.2436128301507765e-4	9.149097451311514
LGG	IDH Methylated	H[C>T]H	2.9188079492650917e-4	4.62090586895941
LGG	IDH Methylated	A[C>T]G	2.4965435717334036e-4	19.741522045453557
LGG	IDH Methylated	T>A	-5.48297842790743e-5	-1.0910803625410235
LGG	IDH Methylated	T>G	-5.48297842790743e-5	-1.0910803625410235
LGG	IDH Methylated	[C>A]D	-3.963957221106684e-5	-1.0910803625410235
LGG	IDH Methylated	[C>G]V	-3.943204944836722e-5	-1.0910803625410235
LGG	IDH Methylated	B[C>A]C	-1.3228459713853996e-5	-1.0910803625410235
LGG	IDH Methylated	V[C>G]T	-1.2109782829991491e-5	-1.0910803625410235
LGG	IDH Methylated	G[C>T]G	-3.3255174848323583e-5	2.537579996158869
LGG	IDH Methylated	A[C>A]C	7.499512820018935e-5	16.887503991028392
GBM	IDH Methylated	Y[C>T]G	6.568086801297642e-5	22.26313840473528
GBM	IDH Methylated	A[C>T]G	-3.882186522141326e-5	13.022234923802259
GBM	IDH Methylated	[C>T]H	-0.002848747976749176	-3.4873624754643715
GBM	IDH Methylated	G[C>T]G	-3.4695868861053423e-4	1.1996336553205276
UCEC	Obesity	T[C>G]T	-6.612077942278033e-4	-1.225750352174729
KIRP	Obesity	C[C>A]A	0.00977642853125271	-1.1986996802946122
KIRP	Obesity	C[C>A]Y	0.007708899821692759	10.554107665076184
KIRP	Obesity	D[C>A]	0.002232782899910461	6.716591961016398
ESCA	Obesity	D[T>G]T	4.980405551584954e-4	2.990251811509887
ESCA	Obesity	C[T>G]T	0.0011190603703008764	0.3485355409287655
COAD	Obesity	Y[C>T]G	8.909881940056142e-4	4.346473515232572
HNSCC	Alcohol	T[C>G]S	-6.194459473361233e-4	-33.61361367443557
ESCA	Alcohol	V[C>T]H	-8.84498240735109e-4	-3.3120507202938776
ESCA	Alcohol	T[C>T]Y	-5.611436752031465e-4	-5.1197035311382475
ESCA	Alcohol	C[T>C]T	9.803528529531858e-4	39.53147109260718
ESCA	Alcohol	V[C>T]G	-3.470605636677012e-4	-10.506885842193983
LIHC	Alcohol	A[T>C]A	2.972192957312902e-4	18.594070885081415
LIHC	Alcohol	M[C>A]W	2.5783394223729736e-4	2.340731237812531
LIHC	Hepatitis B	A[T>C]A	3.3184103303889566e-4	20.81127850740152
LIHC	Hepatitis B	M[C>A]G	2.648052181856935e-4	13.526552191328975
LIHC	Hepatitis C	Y[T>C]Y	1.9434471375606222e-4	7.833606651489756
LIHC	Hepatitis C	V[C>A]G	3.865247984336356e-4	6.467772362584068
BLCA	Aristolochic Acid	D[T>A]A	0.07485525374649178	67.31211248948075
MESO	Asbestos	C>G	6.267653624066695e-4	89.66426132442064
MESO	Asbestos	T>A	6.121085307999394e-4	89.66426132442064
MESO	Asbestos	T>C	6.121085307999394e-4	89.66426132442064
MESO	Asbestos	[T>G]D	4.5324341039541176e-4	89.66426132442064
MESO	Asbestos	D[C>A]H	3.972240211031555e-4	89.66426132442064
MESO	Asbestos	V[T>G]C	1.114047168099174e-4	89.66426132442064
MESO	Asbestos	[C>T]H	0.0016968638050630326	104.40707030737956
CESC	High Apobec	T[C>T]A	0.0027667792690699612	-3.00086382871081
CESC	High Apobec	T[C>A]A	7.103231798605312e-4	17.760051878745365
CESC	High Apobec	T[C>T]Y	0.0031882457213660296	2.7923854416827654
CESC	High Apobec	T[C>A]B	4.0123769737405567e-4	1.5580505898467918
CESC	High Apobec	T[C>T]G	6.103088782047719e-4	2.565418488699422
CESC	High Apobec	T[C>G]A	0.002135530040159841	-0.39354993659489085
KIRC	High Apobec	A[T>C]B	2.905931114329614e-4	20.560242163491903
KIRC	High Apobec	T[C>T]A	1.2219485925687307e-4	9.840751741656554
