# Supplementary material for: Supervised mutational signatures for obesity and other tissue-specific etiological factors in cancer
Source: eLife. 2021 Jan 25;10:e61082. doi: 10.7554/eLife.61082 (PMC7872524; doi:10.7554/eLife.61082)
Supplement: Supplementary file 3. — For each tissue type and for each etiological factor the estimated mean and median contribution of that factor, out of the total number of mutations present in that tissue, are reported together with the sample sizes (number of patients analyzed). [file elife-61082-supp3.zip]

Archive with 1 entries (1 files):
- Table_S3.csv
