# Supplementary material for: Supervised mutational signatures for obesity and other tissue-specific etiological factors in cancer
Source: eLife. 2021 Jan 25;10:e61082. doi: 10.7554/eLife.61082 (PMC7872524; doi:10.7554/eLife.61082)
Supplement: Supplementary file 3. — For each tissue type and for each etiological factor the estimated mean and median contribution of that factor, out of the total number of mutations present in that tissue, are reported together with the sample sizes (number of patients analyzed). [file elife-61082-supp3.zip › Table_S3.csv]

	Tissue	Exposure	Mean (Explained by Age)	Median (Explained by Age)
1	Uterine Corpus Endometrial Carcinoma	POLe Mutation	0.0449783815247633	0.0237399537955943
2	Colorectal Adenocarcinoma	POLe Mutation	0.0527613562265474	0.0368482095800142
3	Skin Cutaneous Melanoma	UV*	0.105800021354814	0.0812417219773821
4	Uterine Corpus Endometrial Carcinoma	POLD Mutation	0.111009557724476	0.117139900701545
5	Stomach Adenocarcinoma	POLD Mutation	0.116778185814161	0.0919867803429447
6	Stomach Adenocarcinoma	POLe Mutation	0.122890330532821	0.0969802555168409
7	Uterine Corpus Endometrial Carcinoma	Microsatellite Instability	0.137717914716704	0.124612630844555
8	Colorectal Adenocarcinoma	Microsatellite Instability	0.142197056155514	0.115702479338843
9	Stomach Adenocarcinoma	Microsatellite Instability	0.146180855413541	0.12983655167426
10	Bladder Urothelial Carcinoma	Aristolochic Acid	0.227250836269634	0.175
11	Lung Adenocarcinoma	Smoking	0.264844334030408	0.162263365924693
12	Breast Invasive Carcinoma	BRCA1/2 Mutation	0.355085907019245	0.256134418576815
13	Mesothelioma	Asbestos*	0.517345517196666	0.534610983981693
14	Head and Neck	Smoking	0.55475649631092	0.552609245214879
15	Ovarian Serous Cystadenocarcinoma	BRCA1/2 Mutation	0.555957344394465	0.507182320441987
16	Breast Invasive Carcinoma	POLe Mutation	0.556580484454427	0.647959183673469
17	Renal Papillary Cell Carcinoma	Obesity	0.608201208987778	0.65646578782172
18	Bladder Urothelial Carcinoma	Smoking	0.643084526854644	0.695035460992907
19	Cervical Squamous	Smoking	0.658894806311185	0.729166666666667
20	Cervical Squamous	High Apobec	0.664638835019393	0.710879284649776
21	Acute Myeloid Leukemia	Unexposed	0.684708497441486	0.673856773080242
22	Renal Papillary Cell Carcinoma	Smoking	0.686975808956032	0.757927286356821
23	Brain Lower Grade Glioma	MGMT Methylated	0.699408240785833	0.700317965023847
24	Liver Hepatocellular Carcinoma	Hepatitis C	0.730204239067048	0.765863169088976
25	Thyroid Carcinoma	Unexposed	0.731243188504998	0.75633270321361
26	Head and Neck	Unexposed	0.732073942099451	0.76043219076006
27	Cervical Squamous	Unexposed	0.734532434702236	0.801457194899818
28	Glioblastoma Multiforme	MGMT Methylated	0.736098373324623	0.75369623655914
29	Uterine Corpus Endometrial Carcinoma	Unexposed	0.741497884252435	0.859715005510943
30	Liver Hepatocellular Carcinoma	Hepatitis B	0.74333779315972	0.759640341119763
31	Thymoma	Unexposed	0.744397670700655	0.7375
32	Skin Cutaneous Melanoma	Unexposed	0.745460210132535	0.748834978070174
33	Liver Hepatocellular Carcinoma	Alcohol	0.752404868286252	0.822341271981875
34	Bladder Urothelial Carcinoma	Unexposed	0.757962538326972	0.875097580015611
35	Lung Adenocarcinoma	Unexposed	0.763596998178505	0.829704069609354
36	Adrenocortical Carcinoma	Unexposed	0.76383953149823	0.847502497502498
37	Stomach Adenocarcinoma	Unexposed	0.781063305899499	0.891779147021611
38	Renal Clear Cell Carcinoma	High Apobec	0.782984015753215	0.777994829072106
39	Kidney Chromophobe	Unexposed	0.786042629461743	0.749433106575964
40	Colorectal Adenocarcinoma	Obesity	0.78730940056799	0.885781490015361
41	Pancreatic Adenocarcinoma	Smoking	0.789320259373518	0.868864468864469
42	Breast Invasive Carcinoma	Unexposed	0.792280207421009	0.918498168498168
43	Esophagus Squamous	Smoking	0.793385856090464	0.898995060466702
44	Prostate Adenocarcinoma	Unexposed	0.797541248280232	0.814940577249575
45	Ovarian Serous Cystadenocarcinoma	Unexposed	0.798551855422932	0.927272727272727
46	Pancreatic Adenocarcinoma	Unexposed	0.79956834749194	0.843236074270558
47	Renal Papillary Cell Carcinoma	Unexposed	0.79977888226955	0.831597222222222
48	Glioblastoma Multiforme	Unexposed	0.803931057936127	0.846171477079797
49	Pheochromocytoma and Paraganglioma	Unexposed	0.811658730134563	0.847826086956522
50	Brain Lower Grade Glioma	IDH Methylated	0.814113423852384	0.851851851851852
51	Brain Lower Grade Glioma	Unexposed	0.819123235058762	0.833333333333333
52	Esophageal Carcinoma	Alcohol	0.820074890752728	0.842341733870968
53	Sarcoma	Unexposed	0.822681210764058	0.871794871794872
54	Esophagus Adenocarcinoma	Smoking	0.823800590141958	0.844056317946892
55	Esophagus Squamous	Unexposed	0.827183106084256	0.953233284367571
56	Colorectal Adenocarcinoma	Unexposed	0.829086943668781	0.895517676767677
57	Testicular Germ Cell Tumors	Unexposed	0.829642611554538	0.89516129032258
58	Liver Hepatocellular Carcinoma	Unexposed	0.82991479582436	0.928167002688172
59	Cholangiocarcinoma	Unexposed	0.832179577072964	0.812499999999999
60	Uterine Corpus Endometrial Carcinoma	Obesity	0.83231066403874	0.963645943097998
61	Head and Neck	Alcohol	0.83614738983009	0.91717032967033
62	Renal Clear Cell Carcinoma	Unexposed	0.837937739347085	0.879972327914217
63	Esophagus Adenocarcinoma	Unexposed	0.844070855084447	0.935151515151516
64	Esophageal Carcinoma	Obesity	0.848752762632564	0.985785631963119
65	Uveal Melanoma	Unexposed	0.853972571135957	0.895833333333333
66	Uterine Carcinosarcoma	Unexposed	0.85824060346599	0.917258098891731
67	Glioblastoma Multiforme	IDH Methylated	0.898311163059215	0.955612244897959
68		Mean	0.652472479182101	0.689199875939391
69		Median	0.757962538326972	0.812499999999999
